# Supplementary material for: BaGdF5 Nanophosphors Doped with Different Concentrations of Eu3+ for Application in X-ray Photodynamic Therapy
Source: Int J Mol Sci. 2021 Dec 2;22(23):13040. doi: 10.3390/ijms222313040 (PMC8657490; doi:10.3390/ijms222313040)
Supplement: Supplementary file 1 [file ijms-22-13040-s001.zip]

Archive with 1 entries (1 files):
- ijms-1479080-supplementary.pdf
